# Supplementary material for: Major surgical postoperative complications and survival in breast cancer: Swedish population-based register study in 57 152 women
Source: Br J Surg. 2022 Aug 5;109(10):977–83. doi: 10.1093/bjs/znac275 (PMC10364684; doi:10.1093/bjs/znac275)
Supplement: znac275_Supplementary_Data [file znac275_supplementary_data.zip]

Archive with 3 entries (3 files):
- Supplementary_Figure_1.docx
- Supplementary_Figure_2.jpg
- Supplementary_Tables.docx
